# Supplementary material for: Negative regulation of melatonin secretion by melatonin receptors in ovine pinealocytes
Source: PLoS One. 2021 Jul 29;16(7):e0255249. doi: 10.1371/journal.pone.0255249 (PMC8320996; doi:10.1371/journal.pone.0255249)
Supplement: S1 File — (ZIP) [file pone.0255249.s003.zip]

Archive with 4 entries (4 files):
- Original Fig 3C-ERK.tif
- Original Fig 3C-pERK.tif
- Original S2B Fig-ERK.tif
- Original S2B Fig-pERK.tif
